# Supplementary material for: Algorithms for the adaptive assessment of procedural knowledge and skills
Source: Behav Res Methods. 2022 Dec 16;55(7):3929–51. doi: 10.3758/s13428-022-01998-y (PMC10616228; doi:10.3758/s13428-022-01998-y)
Supplement: Supplementary file 1 — (ZIP 1.37 MB) [file 13428_2022_1998_MOESM1_ESM.zip]

Archive with 11 entries (11 files):
- SupplementaryMaterial/efficiency_numbesubject_1000_K1.pdf
- SupplementaryMaterial/efficiency_numbesubject_1000_K2.pdf
- SupplementaryMaterial/efficiency_numbesubject_100K_K2.pdf
- SupplementaryMaterial/Entropy_1000_K2.pdf
- SupplementaryMaterial/Entropy_100K_K2.pdf
- SupplementaryMaterial/Hamming_1000_K1.pdf
- SupplementaryMaterial/Hamming_1000_K2.pdf
- SupplementaryMaterial/Hamming_100K_K2.pdf
- SupplementaryMaterial/SuppMat.pdf
- SupplementaryMaterial/SuppMat.synctex.gz
- SupplementaryMaterial/SuppMat.tex
